# Supplementary material for: αN-Acetyl β-Endorphin Is an Endogenous Ligand of σ1Rs That Regulates Mu-Opioid Receptor Signaling by Exchanging G Proteins for σ2Rs in σ1R Oligomers
Source: Int J Mol Sci. 2022 Dec 29;24(1):582. doi: 10.3390/ijms24010582 (PMC9820303; doi:10.3390/ijms24010582)
Supplement: Supplementary file 1 [file ijms-24-00582-s001.zip]

Archive with 1 entries (1 files):
- ijms-2004912-supplementary.pdf
